# Supplementary material for: Refining Stereotaxic Neurosurgery Techniques and Welfare Assessment for Long-Term Intracerebroventricular Device Implantation in Rodents
Source: Animals (Basel). 2023 Aug 14;13(16):2627. doi: 10.3390/ani13162627 (PMC10452028; doi:10.3390/ani13162627)
Supplement: Supplementary file 1 [file animals-13-02627-s001.zip]

Archive with 1 entries (1 files):
- animals-2551067-supplementary.pdf
